# Supplementary material for: Ribozyme activity modulates the physical properties of RNA–peptide coacervates
Source: eLife. 2023 Jun 16;12:e83543. doi: 10.7554/eLife.83543 (PMC10275638; doi:10.7554/eLife.83543)
Supplement: Figure 1—figure supplement 2—source data 1. — Content identical to Figure 1—source data 2. [file elife-83543-fig1-figsupp2-data1.zip]

Archive with 2 entries (2 files):
- Figure 1 - supplement 2 - source data 1/Figure 1 - supplement 2 - source data 1 - labelled gel.png
- Figure 1 - supplement 2 - source data 1/Figure 1 - supplement 2 - source data 1 - raw gel.tif
