# Supplementary material for: Ribozyme activity modulates the physical properties of RNA–peptide coacervates
Source: eLife. 2023 Jun 16;12:e83543. doi: 10.7554/eLife.83543 (PMC10275638; doi:10.7554/eLife.83543)
Supplement: Figure 1—figure supplement 2—source data 3. [file elife-83543-fig1-figsupp2-data3.zip]

Archive with 1 entries (1 files):
- Figure 1 - supplement 2 - source data 3/Figure 1 - supplement 2 -source data 3 - active - Lys5-24.tif
