# Supplementary material for: Ribozyme activity modulates the physical properties of RNA–peptide coacervates
Source: eLife. 2023 Jun 16;12:e83543. doi: 10.7554/eLife.83543 (PMC10275638; doi:10.7554/eLife.83543)
Supplement: Figure 1—figure supplement 2—source data 4. — Lane identities are listed in the included spreadsheet. Content identical to Figure 1—source data 2. [file elife-83543-fig1-figsupp2-data4.zip]

Archive with 5 entries (5 files):
- Figure 1 - supplement 2 - source data 4/Figure 1 - source data 4 - raw kinetics gel 19-72 kDa 0-120min.tif
- Figure 1 - supplement 2 - source data 4/Figure 1 - source data 4 - raw kinetics gel 5-24 kDa 0-120min.tif
- Figure 1 - supplement 2 - source data 4/Figure 1 - source data 4 - raw kinetics gel all samples 180-240min.tif
- Figure 1 - supplement 2 - source data 4/Figure 1 - source data 4 - raw kinetics gel solution 0-120min.tif
- Figure 1 - supplement 2 - source data 4/Kinetics source gel files - band assignment.xlsx
