# Supplementary material for: Ribozyme activity modulates the physical properties of RNA–peptide coacervates
Source: eLife. 2023 Jun 16;12:e83543. doi: 10.7554/eLife.83543 (PMC10275638; doi:10.7554/eLife.83543)
Supplement: Figure 1—figure supplement 4—source data 1. [file elife-83543-fig1-figsupp4-data1.zip]

Archive with 8 entries (8 files):
- Figure 1 - supplement 4 - source data 1/Figure1_Supplement4a_Labelled.png
- Figure 1 - supplement 4 - source data 1/Figure1_Supplement4a_Raw.tif
- Figure 1 - supplement 4 - source data 1/Figure1_Supplement4b_Labelled.png
- Figure 1 - supplement 4 - source data 1/Figure1_Supplement4b_Raw.tif
- Figure 1 - supplement 4 - source data 1/Figure1_Supplement4c_Labelled.png
- Figure 1 - supplement 4 - source data 1/Figure1_Supplement4c_Raw.tif
- Figure 1 - supplement 4 - source data 1/Figure1_Supplement4d_Labelled.png
- Figure 1 - supplement 4 - source data 1/Figure1_Supplement4d_Raw.tif
