# Supplementary material for: Ribozyme activity modulates the physical properties of RNA–peptide coacervates
Source: eLife. 2023 Jun 16;12:e83543. doi: 10.7554/eLife.83543 (PMC10275638; doi:10.7554/eLife.83543)
Supplement: Figure 2—source data 1. — Extracted numerical parameters are listed in the accompanying spreadsheet. [file elife-83543-fig2-data1.zip]

Archive with 9 entries (9 files):
- Figure 2 - source data 1/Figure 2 - source data 1 - active ribozyme -  Lys19-72 -1 h.tif
- Figure 2 - source data 1/Figure 2 - source data 1 - active ribozyme - Lys19-72 - 0.5 h.tif
- Figure 2 - source data 1/Figure 2 - source data 1 - active ribozyme - Lys19-72 - 2 h.tif
- Figure 2 - source data 1/Figure 2 - source data 1 - active ribozyme - Lys19-72 - 24 h.tif
- Figure 2 - source data 1/Figure 2 - source data 1 - inactive ribozyme - Lys19-72 - 0.5 h.tif
- Figure 2 - source data 1/Figure 2 - source data 1 - inactive ribozyme - Lys19-72 - 1 h.tif
- Figure 2 - source data 1/Figure 2 - source data 1 - inactive ribozyme - Lys19-72 - 2 h.tif
- Figure 2 - source data 1/Figure 2 - source data 1 - inactive ribozyme - Lys19-72 - 24 h.tif
- Figure 2 - source data 1/Figure 2 - source data 1.xlsx
