# Supplementary material for: Ribozyme activity modulates the physical properties of RNA–peptide coacervates
Source: eLife. 2023 Jun 16;12:e83543. doi: 10.7554/eLife.83543 (PMC10275638; doi:10.7554/eLife.83543)
Supplement: Figure 2—figure supplement 2—source data 2. — Extracted numerical parameters are listed in the accompanying spreadsheet. [file elife-83543-fig2-figsupp2-data2.zip]

Archive with 9 entries (9 files):
- Figure 2 - supplement 2 - source data 2/Figure 2 - supplement 2 - source data 2 - active ribozyme - Lys5-24 - surface - 0.5 h.tif
- Figure 2 - supplement 2 - source data 2/Figure 2 - supplement 2 - source data 2 - active ribozyme - Lys5-24 - surface - 1 h.tif
- Figure 2 - supplement 2 - source data 2/Figure 2 - supplement 2 - source data 2 - active ribozyme - Lys5-24 - surface - 2 h.tif
- Figure 2 - supplement 2 - source data 2/Figure 2 - supplement 2 - source data 2 - active ribozyme - Lys5-24 - surface - 24 h.tif
- Figure 2 - supplement 2 - source data 2/Figure 2 - supplement 2 - source data 2 - inactive ribozyme - Lys5-24 - surface - 0.5 h.tif
- Figure 2 - supplement 2 - source data 2/Figure 2 - supplement 2 - source data 2 - inactive ribozyme - Lys5-24 - surface - 1 h.tif
- Figure 2 - supplement 2 - source data 2/Figure 2 - supplement 2 - source data 2 - inactive ribozyme - Lys5-24 - surface - 2 h.tif
- Figure 2 - supplement 2 - source data 2/Figure 2 - supplement 2 - source data 2 - inactive ribozyme - Lys5-24 - surface - 24 h.tif
- Figure 2 - supplement 2 - source data 2/Figure 2 - supplement 2 - source data 2.xlsx
