# Supplementary material for: Ribozyme activity modulates the physical properties of RNA–peptide coacervates
Source: eLife. 2023 Jun 16;12:e83543. doi: 10.7554/eLife.83543 (PMC10275638; doi:10.7554/eLife.83543)
Supplement: Figure 2—figure supplement 5—source data 1. [file elife-83543-fig2-figsupp5-data1.zip]

Archive with 4 entries (4 files):
- Figure 2 - supplement 5 - source data 1/Figure 2 - supplement 5 - source data 1 - active - Lys19-72 - 1 h.tif
- Figure 2 - supplement 5 - source data 1/Figure 2 - supplement 5 - source data 1 - active - Lys19-72 - 24 h.tif
- Figure 2 - supplement 5 - source data 1/Figure 2 - supplement 5 - source data 1 - active - Lys5-24 - 1 h.tif
- Figure 2 - supplement 5 - source data 1/Figure 2 - supplement 5 - source data 1 - active - Lys5-24 - 24 h.tif
