# Supplementary material for: Ribozyme activity modulates the physical properties of RNA–peptide coacervates
Source: eLife. 2023 Jun 16;12:e83543. doi: 10.7554/eLife.83543 (PMC10275638; doi:10.7554/eLife.83543)
Supplement: Figure 3—source data 1. — Extracted numerical parameters are listed in the accompanying spreadsheet. [file elife-83543-fig3-data1.zip › Figure 3 - source data 1/Figure 3 - source data 1.csv]

Ribozyme	pL ratio	Time	Area (m2)	Area_SEM	Particle count	Particle count / 100 m2	Particle count SEM	Circularity	Circularity SEM	FAM/Cy5 intensity ratio	PCCpop	PCCpop SEM	PCCdroplet	PCCdroplet SEM
Active	0.75:1 (Lys)19-72:RNA	0.5 h	12.38362018	0.140707654	3033	0.970454942	0.068355366	0.840750082	0.00068218	0.530773616	-0.396285714	0.171793302	0.232554976	0.006162827
Active	0.75:1 (Lys)19-72:RNA	1 h	12.94716935	0.18471344	2675	0.855907343	0.059944637	0.840325234	0.000729316	0.568117412	-0.564857143	0.075506994	0.453080705	0.005738472
Active	0.75:1 (Lys)19-72:RNA	2 h	13.13185175	0.194661547	2779	0.889183741	0.09255686	0.840103275	0.000724439	0.614426851	-0.540142857	0.05338246	0.684476242	0.004109468
Active	0.75:1 (Lys)19-72:RNA	24 h	12.95376528	0.182194758	3174	0.888623801	0.094370019	0.840203529	0.000731679	0.565855024	-0.456875	0.046203524	0.806156585	0.002533968
