# Supplementary material for: Ribozyme activity modulates the physical properties of RNA–peptide coacervates
Source: eLife. 2023 Jun 16;12:e83543. doi: 10.7554/eLife.83543 (PMC10275638; doi:10.7554/eLife.83543)
Supplement: Figure 3—source data 2. — Extracted numerical parameters are listed in the accompanying spreadsheet. [file elife-83543-fig3-data2.zip › Figure 3 - source data 2/Figure 3 - source data 2.csv]

Ribozyme	pL ratio	Time	Area (m2)	Area_SEM	Particle count	Particle count / 100 m2	Particle count SEM	Circularity	Circularity SEM	FAM/Cy5 intensity ratio	PCCpop	PCCpop SEM	PCCdroplet	PCCdroplet SEM
Inactive	0.75:1 (Lys)19-72:RNA	0.5 h	14.99931001	0.16655413	2058	0.768236834	0.062718543	0.840240525	0.000884109	0.471836456	-0.336166667	0.022678061	0.352943607	0.006880003
Inactive	0.75:1 (Lys)19-72:RNA	1 h	16.89069446	0.224976397	1787	0.667074452	0.080109914	0.841825406	0.000886804	0.4606506	-0.274	0.062592864	0.602348629	0.005479592
Inactive	0.75:1 (Lys)19-72:RNA	2 h	18.44482434	0.30700001	1520	0.567405242	0.08468469	0.840567763	0.001040877	0.503337372	0.043333333	0.053845871	0.808981579	0.003406968
Inactive	0.75:1 (Lys)19-72:RNA	24 h	18.85647407	0.376542062	1350	0.503945445	0.100608087	0.838519259	0.001227886	0.536306534	0.566333333	0.03189845	0.86933798	0.0028279
