# Supplementary material for: Ribozyme activity modulates the physical properties of RNA–peptide coacervates
Source: eLife. 2023 Jun 16;12:e83543. doi: 10.7554/eLife.83543 (PMC10275638; doi:10.7554/eLife.83543)
Supplement: Figure 3—figure supplement 1—source data 1. — Extracted numerical parameters are listed in the accompanying spreadsheet. [file elife-83543-fig3-figsupp1-data1.zip › Figure 3 - supplement 1 - source data 1/Figure 3 - supplement 1 - source data 1.csv]

Ribozyme	pL ratio	Time	Area (m2)	Area_SEM	Particle count	Particle count / 100 m2	Particle count SEM	Circularity	Circularity SEM	FAM/Cy5 intensity ratio	PCCpop	PCCpop SEM	PCCdroplet	PCCdroplet SEM
Active	3:1 (Lys)5-24:RNA	0.5 h	14.45143015	0.185223971	2892	1.079563131	0.13474706	0.821986169	0.000968701	0.50676755	-0.11125	0.067258674	0.444047449	0.007692809
Active	3:1 (Lys)5-24:RNA	1 h	15.12950542	0.225357495	2768	1.033274808	0.189251486	0.835271676	0.000832117	0.633561265	0.110833333	0.069411534	0.622402619	0.004468414
Active	3:1 (Lys)5-24:RNA	2 h	16.97627126	0.301884647	1976	0.737626814	0.145691785	0.832257085	0.00119884	0.572969149	0.643833333	0.085930366	0.767556962	0.003465652
Active	3:1 (Lys)5-24:RNA	24 h	15.84642657	0.282607354	2921	0.72692575	0.082821503	0.836705238	0.000850713	0.568284305	0.780444444	0.040662606	0.787955792	0.002645871
