# Supplementary material for: Ribozyme activity modulates the physical properties of RNA–peptide coacervates
Source: eLife. 2023 Jun 16;12:e83543. doi: 10.7554/eLife.83543 (PMC10275638; doi:10.7554/eLife.83543)
Supplement: Figure 3—figure supplement 1—source data 2. — Extracted numerical parameters are listed in the accompanying spreadsheet. [file elife-83543-fig3-figsupp1-data2.zip › Figure 3 - supplement 1 - source data 2/Figure 3 - supplement 1 - source data 2.csv]

Ribozyme	pL ratio	Time	Area (m2)	Area_SEM	Particle count	Particle count / 100 m2	Particle count SEM	Circularity	Circularity SEM	FAM/Cy5 intensity ratio	PCCpop	PCCpop SEM	PCCdroplet	PCCdroplet SEM
Inactive	3:1 (Lys)5-24:RNA	0.5 h	19.0998459	0.21478155	2440	0.607223153	0.030256179	0.834894672	0.000850683	0.519374753	0.433777778	0.038687415	0.670840984	0.004774393
Inactive	3:1 (Lys)5-24:RNA	1 h	25.68422471	0.371955192	1700	0.423065312	0.046899089	0.836860588	0.001046205	0.518388984	0.720111111	0.033209957	0.815717647	0.004161483
Inactive	3:1 (Lys)5-24:RNA	2 h	29.33656199	0.50403471	1347	0.335217044	0.051370857	0.836240535	0.001325153	0.519595204	0.873777778	0.024942588	0.88714636	0.002914761
Inactive	3:1 (Lys)5-24:RNA	24 h	29.89970604	0.588900143	1143	0.284449207	0.054055341	0.835163605	0.001594061	0.560672458	0.925888889	0.012589065	0.890083115	0.002818032
